# Supplementary material for: No evidence for high-pressure melting of Earth’s crust in the Archean
Source: Nat Commun. 2019 Dec 5;10:5559. doi: 10.1038/s41467-019-13547-x (PMC6895241; doi:10.1038/s41467-019-13547-x)
Supplement: Supplementary file 3 — Supplementary Data 1 [file 41467_2019_13547_MOESM3_ESM.xls]

## Sheet: Supplementary Data 1
Supplementary Data 1. Whole rock major (wt%) and trace element (ppm) data
SeriesName		SampleID	Dlat	Dlong	SiO2	TiO2	Al2O3	Fe2O3T	MgO	MnO	CaO	Na2O	K2O	P2O5	SO3	LOI	Total (+LOI+SO3)	Mg#	Ba	Rb	Sr	Pb	Th	U	Nb	Ta	Zr	Hf	Y	Ga	La	Ce	Pr	Nd	Sm	Eu	Gd	Tb	Dy	Ho	Er	Tm	Yb	Lu	Sc	Ni	V	Cr	Cu
Black Flag Group	Sub volcanic intrusion	204683	-31.1196	121.826	64.3	0.4	15.7	3.69	2.38	0.05	3.91	5.72	1.47	0.18	0.38	1.81	99.99	56.1169	1235	46.3	776	19	4.24	1.44	3.8	0.3	121	3.3	8.5	21.2	28.6	53.4	6.46	24.3	4.06	1.06	2.7	0.33	1.61	0.29	0.83	0.08	0.69	0.1	6	30	82	110	16
Black Flag Group	Sub volcanic intrusion	204684	-31.1196	121.826	65.3	0.39	16.05	3.7	2.33	0.06	4.43	5.36	1	0.18	0.73	0.85	100.38	55.5262	1045	30.2	996	15	4.26	1.31	3.7	0.3	112	3.2	8.3	20.5	28.2	53.5	6.74	24.7	3.92	1.08	2.8	0.35	1.65	0.28	0.77	0.09	0.68	0.1	6	38	78	110	37
Black Flag Group	Sub volcanic intrusion	211212	-31.2257	121.675	58.77	0.5	14.48	5.31	4.51	0.08	4.74	4.98	0.823	0.174	1.19	4.41	99.967	62.7461	695	22.5	616	7	3.99	1.1	2.52	0.15	100	2.67	9.56	18.7	24.6	49.9	6.3	24.6	5.21	1.05	2.24	0.39	1.79	0.37	0.94	0.15	1.09	0.14	14.1	110	104	232	20
Black Flag Group	Sub volcanic intrusion	211219	-31.2257	121.675	68.62	0.42	15.64	2.65	1.28	0.03	2.92	5.69	1.38	0.208	0.17	0.81	99.818	48.9145	1480	30.6	932	15	13.2	2.7	4.22	0.24	152	4.16	6.46	18.9	59.2	105	12.2	44.4	5.88	1.46	3.55	0.34	1.53	0.24	0.65	0.09	0.46	0.07	3.6	16	32.7	24	<2
Black Flag Group	Sub volcanic intrusion	223094	-31.3263	121.79	69.25	0.28	15.37	2.48	1.38	0.04	2.77	5.64	1.52	0.135	0.05	1.04	99.955	52.4523	334	52.7	186	7	4.66	1.39	3.45	0.26	114	3.1	6.48	19.3	26.6	51.2	6.14	21	3.34	0.92	2.07	0.25	1.4	0.2	0.55	0.08	0.49	0.07	4.6	24	39	81	10
Black Flag Group	Sub volcanic intrusion	223100	-31.3263	121.79	64	0.42	15.31	4.29	3.18	0.06	4.61	5.2	0.772	0.194	0.57	1.05	99.656	59.5108	565	23.1	511	8	4.4	1.16	3.13	0.17	118	3.33	9.02	19.1	28	55.9	6.98	24.4	5.08	1.14	2.51	0.35	1.69	0.36	0.71	0.12	0.84	0.09	7.4	42	72.7	154	20
Black Flag Group	Sub volcanic intrusion	223111	-31.3263	121.79	67.73	0.29	15.13	2.25	1.24	0.02	2.48	6.86	1.14	0.133	1.31	1.82	100.403	52.2116	1460	28.9	1130	14	5.96	2.3	2.75	0.19	116	3.46	6.9	19.5	26.7	51.2	6.5	23	4.26	0.98	2.53	0.28	1.41	0.23	0.73	0.09	0.5	0.09	3.8	20	51.9	83	8
Black Flag Group	Sub volcanic intrusion	223112	-31.3263	121.79	67.22	0.34	14.91	2.5	1.58	0.03	2.91	6.45	1.34	0.162	0.51	1.46	99.412	55.6151	1510	31.1	987	11	6.4	2.38	2.96	0.23	123	3.44	9.18	20.1	33.4	64.2	7.98	27.4	5.32	1.15	3.15	0.41	1.95	0.34	0.91	0.13	0.73	0.14	5.2	28	45.6	75	12
Black Flag Group	Sub volcanic intrusion	223114	-31.3263	121.79	68.04	0.31	15.33	2.45	1.37	0.03	2.49	6.05	1.68	0.142	0.4	1.02	99.312	52.5745	1560	41.4	1050	14	6.12	2.35	2.75	0.2	117	3.54	7.86	20.4	29.9	57.3	6.99	24.1	4.53	1.12	2.91	0.35	1.61	0.25	0.64	0.1	0.63	0.09	4.5	22	39.9	78	-2
Black Flag Group	Sub volcanic intrusion	223115	-31.3263	121.79	68.95	0.28	15.36	2.27	1.22	0.02	2.59	6.29	1.34	0.126	0.33	1.19	99.966	51.5844	1460	34.6	1110	15	5.14	2.18	2.66	0.21	109	3.15	6.62	19.3	23.8	48	5.95	20.5	3.66	0.98	2.44	0.25	1.34	0.24	0.61	0.08	0.4	0.07	3.7	24	38	69	4
Black Flag Group	Sub volcanic intrusion	223117	-31.3263	121.79	67.63	0.29	15.05	2.29	1.31	0.02	2.61	6.42	1.48	0.14	0.41	1.67	99.32	53.1418	1640	36.9	1110	11	5.98	2.35	2.78	0.22	116	3.41	7.46	19	27.7	52.9	6.59	22.7	4.61	1.03	2.62	0.3	1.44	0.26	0.61	0.1	0.67	0.09	4.1	22	42.9	107	6
Black Flag Group	Sub volcanic intrusion	223118	-31.3263	121.79	67.53	0.31	15.4	2.42	1.4	0.02	2.69	6.6	1.34	0.145	0.27	1.5	99.625	53.4215	1580	34	1060	12	5.96	2.2	2.81	0.17	118	3.55	8.32	20.9	29.6	57.2	7.26	25	4.52	1.02	2.95	0.34	1.65	0.26	0.91	0.12	0.64	0.09	4.3	20	45.1	71	6
Black Flag Group	Sub volcanic intrusion	223120	-31.3263	121.79	66.57	0.32	15.23	2.31	1.48	0.03	2.63	7.69	0.934	0.163	1.09	1.58	100.027	55.9522	1490	24.2	1010	15	6.06	2.26	2.88	0.19	116	3.38	8.02	19.4	30	59.2	7.19	26.1	4.91	1.19	3.15	0.34	1.71	0.31	0.75	0.1	0.59	0.11	4.2	22	38.5	60	10
Black Flag Group	Sub volcanic intrusion	223121	-31.3263	121.79	67.95	0.32	15.33	2.57	1.53	0.02	2.65	6.47	1.21	0.155	0.41	0.96	99.575	54.1342	1390	39.9	1120	15	7.08	3.11	3.19	0.19	124	3.62	8.26	20.6	29.8	57.8	7	25.8	4.6	1.23	3.01	0.34	1.86	0.29	0.8	0.12	0.72	0.1	4.6	24	54.3	107	-2
Black Flag Group	Sub volcanic intrusion	223123	-31.3263	121.79	66.62	0.38	15.17	2.99	2.06	0.04	2.97	7.55	0.772	0.166	0.29	0.82	99.828	57.7351	939	36	888	12	5.63	1.74	3.12	0.23	119	3.13	8.58	20	32.3	62.4	7.86	26.8	4.94	1.15	3.07	0.33	1.8	0.31	0.69	0.1	0.62	0.08	5.4	40	55.6	116	24
Black Flag Group	Sub volcanic intrusion	223131	-31.3263	121.79	65.73	0.34	15.06	2.64	1.69	0.03	2.99	7.51	1.22	0.134	1.45	2.3	101.094	55.9314	1020	46.6	1230	12	4.55	1.8	2.21	0.2	112	3.07	5.52	17.8	25.4	47.3	5.77	20.1	3.3	0.85	2.1	0.23	1.2	0.21	0.53	0.07	0.38	0.06	5.4	34	57.8	79	34
Black Flag Group	Sub volcanic intrusion	223132	-31.3263	121.79	65.98	0.34	15.2	2.76	1.95	0.03	2.76	7.04	1.39	0.135	0.51	1.98	100.075	58.3484	929	58.9	843	12	4.62	1.44	2.16	0.16	111	3.27	6.02	19	25.9	48.7	6.1	20.3	3.59	0.94	2.08	0.23	1.26	0.2	0.57	0.08	0.46	0.07	5.9	36	53.4	84	4
Black Flag Group	Sub volcanic intrusion	223141	-31.3263	121.79	60.29	0.43	13.88	4.77	5.12	0.08	5.45	6.51	0.955	0.311	0.84	1.39	100.026	68.0411	1320	34.9	1090	15	8.6	2	3.4	0.14	114	3.25	12	15.1	59.7	124	16	57.3	10.4	2.35	5.93	0.49	2.66	0.49	1.05	0.12	0.61	0.13	11.9	132	94.7	291	14
Black Flag Group	Sub volcanic intrusion	223153	-31.3263	121.79	65.18	0.47	15.13	3.32	1.91	0.04	3.19	6.97	1.37	0.249	0.77	1.61	100.209	53.2829	1460	55.5	996	12	7.03	2	3.18	0.23	142	3.8	9.82	18.9	39.9	77.1	9.39	33.7	5.91	1.32	3.62	0.42	2.07	0.35	0.91	0.13	0.74	0.11	5.8	30	64	64	12
Black Flag Group	Sub volcanic intrusion	223173	-30.5618	121.511	65.65	0.58	15.42	3.29	1.21	0.03	2.85	4.66	2.41	0.234	0.01	3.4	99.744	42.1625	1040	62.2	399	6	5.05	1.54	3.83	0.25	154	4.33	7.98	20.7	30.7	62	7.91	29.2	5.7	1.36	3.43	0.39	1.7	0.25	0.59	0.08	0.42	0.09	3.8	12	51.6	34	4
Black Flag Group	Sub volcanic intrusion	223185	-30.5491	121.491	70.05	0.28	14.72	2	1.03	0.02	2.23	5.44	1.89	0.116	1.18	1.62	100.576	50.5179	939	56.7	627	12	4.77	1.9	2.64	0.24	105	3.13	6.02	18.2	19.2	39	4.78	18.2	3.06	0.78	2.08	0.25	1.19	0.18	0.47	0.07	0.39	0.07	3.5	20	30.2	28	108
Black Flag Group	Sub volcanic intrusion	223210	-31.1775	121.678	71.68	0.23	15.61	1.44	0.5	0.02	2	5.57	2.34	0.08	0.03	0.25	99.75	40.7659	1200	62.8	883	28	8.45	2.35	1.78	0.16	114	3.25	3.08	19.1	27.5	46	5.02	16.3	2.54	0.56	1.42	0.15	0.77	0.11	0.22	0.03	0.16	0.03	1.1	6	16.9	38	6
Black Flag Group	Sub volcanic intrusion	223214	-31.1775	121.678	70.11	0.32	15.38	2.15	1.1	0.03	2.72	5.68	1.79	0.131	0.44	0.56	100.411	50.3536	1330	46.7	719	13	7.24	1.76	2.11	0.13	128	3.49	4.98	18.6	33.3	59.3	6.74	22.2	3.56	0.89	2.07	0.22	0.99	0.16	0.37	0.05	0.26	0.07	2.9	14	33.4	30	72
Black Flag Group	Sub volcanic intrusion	223215	-31.1775	121.678	71	0.23	15.28	1.78	0.91	0.02	2.39	5.42	2.1	0.079	0.03	0.43	99.669	50.3344	1120	57.8	812	22	6.5	2.19	1.57	0.13	108	3.04	3.36	18.3	22.1	37.6	4.23	14.5	2.48	0.64	1.39	0.17	0.8	0.11	0.31	0.04	0.19	0.04	2.8	18	24.4	61	6
Black Flag Group	Sub volcanic intrusion	223216	-31.1775	121.678	71.39	0.21	15.38	1.63	0.81	0.02	2.18	5.37	2.36	0.08	0.15	0.39	99.97	49.6247	1190	67.3	902	26	6.5	2.31	1.48	0.11	106	2.84	3.3	20	23.7	41.6	4.81	16	2.77	0.64	1.45	0.16	0.75	0.09	0.28	0.04	0.22	0.03	2.4	20	20.8	44	6
Black Flag Group	Sub volcanic intrusion	223217	-31.1775	121.678	71.06	0.22	15.22	1.72	0.93	0.02	2.37	5.32	2.18	0.078	0.04	0.37	99.528	51.7352	1050	58.4	786	24	6.04	2.17	1.57	0.12	103	3.05	3.18	18.6	19.7	34.2	4.06	13.6	2.4	0.55	1.36	0.17	0.66	0.1	0.28	0.04	0.21	0.04	2.8	24	23.4	70	10
Black Flag Group	Sub volcanic intrusion	223218	-31.1775	121.678	71.5	0.22	15.32	1.68	0.9	0.02	2.25	5.45	2.22	0.078	0.05	0.42	100.108	51.5038	1050	61.5	789	24	6.29	2.33	1.71	0.12	106	3.1	3.36	18.6	20.1	35	3.92	14	2.39	0.63	1.34	0.16	0.69	0.11	0.27	0.03	0.15	0.04	2.6	22	22.9	39	20
Black Flag Group	Sub volcanic intrusion	223219	-31.1775	121.678	69.18	0.31	15.07	2.06	1.11	0.03	2.55	6.53	1.35	0.135	1.7	1.25	101.275	51.649	1640	36.6	910	12	8.12	1.92	2.01	0.12	133	3.8	5.2	19.8	35.2	63.8	7.35	24.2	3.92	0.88	2.07	0.25	1.04	0.16	0.44	0.05	0.29	0.05	3.8	20	34.2	56	24
Black Flag Group	Sub volcanic intrusion	223243	-31.1775	121.678	70.29	0.34	15.56	2.3	0.88	0.03	2.69	5.28	1.96	0.114	0.03	0.25	99.724	43.1296	999	46	777	21	7.52	1.7	2.11	0.16	123	3.45	4.46	20.3	29.8	49.3	5.65	18.1	3.23	0.73	1.74	0.21	0.95	0.15	0.36	0.05	0.25	0.04	3.1	8	30.6	12	6
Black Flag Group	Sub volcanic intrusion	223265	-31.1775	121.678	70.75	0.23	15.64	1.49	0.64	0.02	2.08	5.57	2.3	0.087	0.1	0.74	99.647	45.9876	1360	52.1	1060	22	9.39	2.64	1.83	0.13	127	3.43	2.82	20.6	38.3	65.7	7.47	25.3	3.92	0.95	1.91	0.19	0.65	0.1	0.23	0.02	0.09	0.03	1.6	12	18.2	51	-2
Black Flag Group	Sub volcanic intrusion	223266	-31.1775	121.678	71.08	0.27	15.49	1.89	0.79	0.03	2.53	5.53	1.7	0.088	0.05	0.3	99.748	45.3116	1050	47.1	839	24	6.44	2.05	1.66	0.11	109	3.19	3.98	19.7	22	36.4	4.29	14.6	2.41	0.66	1.43	0.2	0.8	0.13	0.35	0.05	0.27	0.05	2.9	12	26.4	29	10
Black Flag Group	Sub volcanic intrusion	223269	-31.1775	121.678	66.79	0.37	15.17	3.19	2.5	0.05	3.57	7.07	0.466	0.143	0.29	0.44	100.049	60.8459	487	15.2	742	8	4.37	1.27	1.96	0.16	112	3.3	8.18	18.1	24	44.8	5.68	20.5	4.08	0.95	2.44	0.28	1.53	0.29	0.67	0.1	0.68	0.13	8.6	54	66	158	88
Black Flag Group	Sub volcanic intrusion	223270	-31.1775	121.678	69.72	0.3	15.53	2.32	1.27	0.03	2.91	5.73	0.904	0.104	0.29	0.37	99.478	52.0435	900	45.8	824	15	5.79	1.77	1.87	0.12	106	3.26	4.98	19.4	23.1	40.8	4.66	16.1	3.06	0.78	1.79	0.23	1.05	0.16	0.51	0.07	0.35	0.06	4.6	22	36.4	46	52
Black Flag Group	Sub volcanic intrusion	227845	-30.9225	121.579	62.9	0.49	14.76	4.83	3.71	0.08	4.57	4.64	2.19	0.187	0.08	1.48	99.917	60.366	711	61.7	983	11	4.75	1.41	2.81	0.2	120	3.6	11.1	19.8	25.4	52.5	7.07	25.2	4.91	1.22	3.12	0.46	2.06	0.42	1.12	0.12	0.82	0.08	11.7	82	89.6	201	16
Black Flag Group	Sub volcanic intrusion	227846	-30.9225	121.579	63.26	0.45	14.57	4.46	3.33	0.07	3.68	4.55	2.71	0.174	0.63	2.19	100.074	59.685	1100	73.3	608	8	4.73	1.55	2.9	0.25	118	2.81	10.5	18.7	24.2	52.5	7.37	24.8	4.2	0.87	2.81	0.39	1.92	0.38	0.84	0.13	1.15	0.11	7.6	88	99.8	205	38
Black Flag Group	Sub volcanic intrusion	227847	-30.9225	121.579	63.19	0.47	14.7	4.83	3.64	0.07	4.96	3.99	2.09	0.183	0.07	1.29	99.483	59.9091	1000	57.6	885	10	4.81	1.46	2.85	0.31	116	3.15	11	22	27.7	56.8	7.34	24.2	3.46	1.01	2.97	0.48	1.76	0.29	0.87	0.26	0.76	0.08	9.4	84	94.6	277	20
Black Flag Group	Sub volcanic intrusion	227855	-30.9225	121.579	62.84	0.48	14.49	3.69	2.89	0.04	3.5	6.88	1.85	0.239	0.95	2.27	100.119	60.8307	277	105	374	10	7.25	3.3	3.28	0.25	116	3.94	10.7	22.2	35.7	65.9	9.92	29.8	5.12	1.32	3.12	0.41	2.33	0.37	0.94	0.2	0.84	0.1	7.4	84	93	104	1560
Black Flag Group	Sub volcanic intrusion	228036	-31.3263	121.79	61.77	0.49	14.71	4.85	4.75	0.07	4.47	5.63	1.37	0.198	0.42	1.05	99.778	66.0142	846	58.8	916	11	4.98	1.23	3.09	0.2	111	2.94	11.5	18.5	34.9	65.6	9.11	30.1	5.02	1.4	2.75	0.37	2	0.47	1.19	0.2	0.9	0.12	13	120	96.6	230	20
Black Flag Group	Sub volcanic intrusion	228037	-31.3263	121.79	61.11	0.41	13.61	4.53	4.4	0.07	4.8	6.14	1.23	0.307	1.67	2.82	101.097	65.828	1320	47.3	1070	17	8.16	1.95	3.09	0.26	121	3.38	11.7	16	61.3	113	15.3	50.9	8.98	1.97	4.86	0.69	2.46	0.37	1.33	0.15	0.76	0.09	14.5	108	89.5	238	12
Black Flag Group	Sub volcanic intrusion	228038	-31.3263	121.79	62.11	0.48	14.76	4.72	3.82	0.06	4.34	5.81	2.14	0.234	0.59	1.21	100.274	61.6102	1100	95.3	895	12	6.24	1.74	4.17	0.37	136	3.63	11	17.7	40.3	75.9	10.1	35.3	5.48	1.44	3.7	0.48	1.92	0.38	1.13	0.18	0.88	0.12	14.3	84	104	208	4
Black Flag Group	Sub volcanic intrusion	228041	-31.3263	121.79	57.77	0.55	13.28	6.29	8.3	0.09	5.97	4.39	1.79	0.16	0.05	0.91	99.55	72.36	525	115	688	10	2.61	0.67	3.12	0.14	86	2.45	10.1	16.6	19.7	39	5.34	19.8	3.35	1.1	2.21	0.33	1.8	0.34	0.95	0.14	0.76	0.14	19.8	270	117	568	6
Black Flag Group	Sub volcanic intrusion	228045	-31.3263	121.79	66.45	0.44	15.16	3.12	1.77	0.04	3.05	6.75	1.15	0.232	0.86	1.5	100.522	52.9342	1360	54	831	7	6.96	2.07	3.21	0.3	140	4.03	10	19.3	36.1	69.5	9.38	32.4	4.74	1.25	2.91	0.45	1.63	0.35	0.93	0.13	0.68	0.09	7.3	30	63.3	34	30
Black Flag Group	Sub volcanic intrusion	228046	-31.3263	121.79	62.76	0.43	14.69	4.5	3.8	0.07	4.79	6.39	1.21	0.249	0.16	0.53	99.579	62.6107	1200	34.4	956	25	6.84	1.8	4.02	0.5	135	3.23	11.4	17.9	42.5	77.2	9.98	33.3	5.12	1.6	3.03	0.46	1.45	0.38	0.9	0.13	0.83	0.11	11.8	82	83.6	227	8
Black Flag Group	Sub volcanic intrusion	229897	-31.2978	121.759	65.1	0.4	14.66	3.69	2.96	0.05	3.24	7.09	1.01	0.178	0.28	1.38	100.038	61.3998	636	61.7	563	21	5.03	1.7	3.26	0.15	115	3.32	6.92	18	31.1	60.8	7.7	28.3	4.58	1.15	2.86	0.32	1.52	0.27	0.67	0.09	0.48	0.07	6.8	70	61.4	157	60
Black Flag Group	Sub volcanic intrusion	229898	-31.2978	121.759	66.5	0.38	14.72	3.48	2.59	0.05	3.38	6.32	1.11	0.172	0.06	0.94	99.702	59.608	1020	38.7	993	7	4.86	1.6	3.27	0.16	113	2.97	6.04	18	30.6	61.1	7.43	27.6	4.4	1.08	2.61	0.29	1.33	0.21	0.55	0.07	0.47	0.07	6	58	55	129	20
Black Flag Group	Sub volcanic intrusion	229899	-31.2978	121.759	63.79	0.41	14.71	4.58	4.05	0.06	4.47	5.86	0.957	0.209	0.07	0.56	99.726	63.6843	821	51.3	960	7	5.39	1.43	3.93	0.16	125	3.31	9.32	17.6	36.9	67.2	8.96	34.2	5.39	1.34	3.23	0.39	1.94	0.32	0.75	0.11	0.62	0.11	10.6	96	71.7	210	6
Black Flag Group	Sub volcanic intrusion	229900	-31.2978	121.759	61.02	0.51	14.88	5.15	4.86	0.07	5.39	6	0.753	0.201	0.05	0.81	99.694	65.1756	1280	40.7	899	11	4.85	1.31	3.3	0.18	111	2.93	9.58	18.4	34	71	8.9	33.1	5.23	1.27	3.66	0.45	2.13	0.39	1.01	0.13	0.77	0.13	13.1	132	86.5	227	28
Black Flag Group	Sub volcanic intrusion	229902	-31.2978	121.756	66.48	0.31	14.9	3.34	2.59	0.05	3.47	5.74	1.26	0.142	0.27	1.21	99.762	60.5933	1130	35	1190	10	4.01	1.48	2.55	0.16	89	2.59	6.02	18.1	25.3	51.8	6.43	23.7	3.89	0.95	2.48	0.28	1.49	0.23	0.59	0.08	0.52	0.08	6.9	60	49.1	149	30
Black Flag Group	Sub volcanic intrusion	229903	-31.2978	121.756	62.51	0.47	13.66	5.12	5.08	0.09	5.18	4.55	1.71	0.283	0.04	0.86	99.553	66.3054	1380	45.5	917	4	4.99	1.44	3.93	0.26	122	3.29	11.6	17.2	36.6	75.2	9.53	37.6	6.25	1.53	4.41	0.52	2.48	0.43	1.17	0.13	0.95	0.1	14.4	90	94.3	297	28
Black Flag Group	Sub volcanic intrusion	229904	-31.2978	121.756	67.01	0.37	14.69	3.31	2.6	0.04	4.69	5.26	0.828	0.256	0.04	0.57	99.664	60.9006	1530	16.6	1310	9	9	2.46	3.53	0.17	132	3.89	9.4	17.9	53.2	107	13.3	50	8.12	1.78	4.61	0.5	2.11	0.33	0.73	0.1	0.63	0.08	5.7	68	47.6	87	6
Black Flag Group	Sub volcanic intrusion	229913	-31.2978	121.756	65.68	0.4	14.97	3.74	2.57	0.05	3.83	5.99	1.1	0.189	0.08	1.23	99.829	57.6713	1310	38.1	1180	9	6.68	1.98	3.53	0.22	121	3.43	8.76	19.8	37.2	76.9	9.75	36.4	6.22	1.31	3.76	0.39	1.89	0.32	0.87	0.11	0.77	0.09	7.2	48	57.1	112	90
Black Flag Group	Sub volcanic intrusion	229914	-31.2978	121.756	66.68	0.39	14.82	3.52	2.73	0.03	2.67	5.66	1.68	0.178	0.12	0.97	99.448	60.597	1180	75.1	959	10	4.86	1.76	3.66	0.18	118	3.13	6.36	18.6	31.8	66.7	7.96	29.3	4.96	1.26	2.9	0.31	1.48	0.25	0.6	0.1	0.59	0.07	7.1	62	58.6	153	36
Black Flag Group	Sub volcanic intrusion	229915	-31.2978	121.756	64.29	0.34	14.04	4.53	4.46	0.06	4.04	5.97	0.961	0.158	0.03	0.8	99.679	66.1323	777	41.7	927	8	4.15	1.47	2.43	0.16	100	2.75	7.54	18.1	28.4	57.9	7.3	27.5	4.41	1.04	2.62	0.31	1.61	0.28	0.74	0.1	0.64	0.09	11.2	112	75.9	357	10
Black Flag Group	Sub volcanic intrusion	229916	-31.2978	121.756	64.11	0.34	14.29	4.45	4.48	0.07	4.34	5.62	1.02	0.158	0.02	0.73	99.628	66.6302	905	38.5	1040	7	4.19	1.41	2.74	0.1	93.5	2.39	7.64	18.6	30.3	61.1	7.52	27.7	5.15	1.04	2.52	0.3	1.65	0.29	0.76	0.09	0.6	0.1	10.9	116	74	372	6
Black Flag Group	Sub volcanic intrusion	230261	-31.2708	121.759	69.92	0.29	15.47	2.13	0.9	0.02	2.15	6.06	1.35	0.11	0.61	1.14	100.15	45.5799	761	41	665	20	9.68	2.84	2.29	0.16	125	3.45	4.3	23.3	38.1	65.5	7.4	25	3.67	1.06	2.05	0.27	1.02	0.2	0.39	0.08	0.46	0.05	3.6	10	27.8	18	12
Black Flag Group	Sub volcanic intrusion	230329	-31.2391	121.7	71.66	0.2	14.41	1.4	0.64	0.01	1.09	8.25	0.224	0.082	1.21	1.67	100.846	47.5392	742	4.15	372	7	2.86	1.39	1.39	0.08	106	2.83	2.36	23.9	14.2	27.9	3.38	12.2	1.94	0.56	1.33	0.14	0.59	0.1	0.24	0.05	0.18	0.03	1.9	10	22.7	16	16
Black Flag Group	Volcanic/volcaniclastic rock	100113	-30.2442	120.91	56.3	0.7	16.7	7.69	4.09	0.12	8.31	5.41	0.19	0.28		1.47	101.26	51.3233	216	5	701	11	6	-2	5		121		18	18	20.2	39.4	5.1	22.7	5.4	1.6	5.2		4.3	0.9	2.5		2.3	0.4	19	-20	198	63	27
Black Flag Group	Volcanic/volcaniclastic rock	114125	-30.812	121.525	68.1	0.4	15.7	2.29592	0.99	-0.01	2.52	4.43	2.45	0.16		4.17	101.206	46.084	880	54	381	23.9	5.54	2	0.87	-0.01	200	3.44	6.77	19	32.24	57.2	8.35	30.12	4.83	1.31	3.91	0.39	1.61	0.31	0.77	0.09	0.65	0.05	3.72	22	60	36	5
Black Flag Group	Volcanic/volcaniclastic rock	114447	-30.932	121.608	61.29	0.47	14.84	4.54	4.85	0.08	6.85	4.56	1.21	0.27	-0.01	0.96	99.91	67.9375	1070	31	1130	5	8.83	2.03	3.85	0.49	129	3.48	11.5	17.5	51.1	92.1	12.7	40.5	6.95	1.72	4.3	0.46	2.03	0.45	1.24	0.16	0.88	0.15	11.9	140	96	325	8
Black Flag Group	Volcanic/volcaniclastic rock	114464	-30.5681	121.211	68.44	0.32	14.27	2.9	2.16	0.05	3.51	5.39	2.23	0.101	0.08	0.53	99.981	59.6266	630	40.6	150	19	4.92	1.45	2.01	0.79	99	2.6	6.24	13.4	17.8	33.8	4.06	14.1	2.61	0.63	1.7	0.22	1.07	0.18	0.56	0.1	0.56	0.08	5.7	40	56.8	73	16
Black Flag Group	Volcanic/volcaniclastic rock	114471	-30.5917	121.219	57.06	0.55	14.44	6.9	6.92	0.1	6.78	3.67	1.13	0.181	-0.01	2.22	99.941	66.5451	467	23.2	657	10	5.76	0.81	1.95	0.32	86.5	2.31	12.1	16.3	25.5	52.8	6.06	22.7	4.16	1.25	3.08	0.41	2.3	0.44	1.29	0.11	0.86	0.17	17.6	244	152	382	50
Black Flag Group	Volcanic/volcaniclastic rock	114472	-30.6301	121.259	60.1	0.43	15.49	5.57	5.39	0.08	5.49	4.19	1.04	0.147	0.02	2.03	99.977	65.7439	579	20.6	1070	10	5.9	0.87	2.49	0.32	109	3.16	11.1	19	23.6	44.6	5.62	16.8	2.62	0.85	3.03	0.32	1.57	0.31	0.71	0.18	0.81	0.15	12.2	174	113	321	44
Black Flag Group	Volcanic/volcaniclastic rock	117208	-30.6318	121.248	60.18	0.62	12.49	6.64	4.91	0.13	6.6	3.15	1.75	0.158	0.02	3.4	100.048	59.4521	951	43.8	498	14	5.23	1.28	2.09	0.35	73	2.1	12.1	13.6	20.4	42.1	5.11	18.2	3.74	0.99	2.65	0.35	2.04	0.52	1.29	0.23	1.3	0.16	18.9	90	154	253	92
Black Flag Group	Volcanic/volcaniclastic rock	117211	-30.6301	121.262	60.22	0.42	15.42	5.62	5.11	0.08	5.36	4.32	1.1	0.146	0.01	1.87	99.676	64.3264	532	14.4	1040	9	5.23	0.91	2.59	0.24	104	2.93	9.62	16.9	21.3	39.4	4.66	17.5	3.56	0.86	1.8	0.29	1.88	0.33	0.84	0.14	0.93	0.14	12.3	158	98.8	314	42
Black Flag Group	Volcanic/volcaniclastic rock	204590	-31.3203	121.578	70.2	0.38	15.2	1.64	0.63	0.02	2.69	4.94	1.68	0.17	0.044	2.21	99.804	43.228	482	46.6	538	100	4.68	0.91	2.9	0.2	121	3.2	5.4	23.3	23.5	47.3	5.09	18.3	2.98	0.93	2.05	0.24	1.07	0.19	0.47	0.06	0.38	0.05		20	49	20	20
Black Flag Group	Volcanic/volcaniclastic rock	204682	-30.6185	121.264	63.71	0.46	15.77	4.7	3.29	0.06	4.67	4.74	1.6	0.138	0.045	1.31	100.493	58.1227	942.2	35.9	729.9	12.4	5.17	1.11	2.5	0.2	105	3.1	9	19.8	22.7	45.3	5.35	20.3	3.44	0.86	2.49	0.29	1.81	0.31	0.88	0.13	0.94	0.13	12	49.9	97	113	7.5
Black Flag Group	Volcanic/volcaniclastic rock	223070	-31.3263	121.79	68.46	0.28	15.04	2.62	1.51	0.04	3.04	5.28	1.72	0.127	0.09	1.82	100.027	53.3276	760	44.9	576	11	5.4	1.41	3.26	0.26	104	3.09	6.88	19.3	27	49.2	5.97	20.5	3.6	0.92	2.19	0.27	1.45	0.22	0.65	0.09	0.48	0.08	5.2	28	39.1	85	6
Black Flag Group	Volcanic/volcaniclastic rock	223073	-31.3263	121.79	64.63	0.39	15.12	3.63	2.34	0.05	4.48	3.99	2.32	0.155	0.1	2.64	99.845	56.1032	866	57.7	608	13	5.16	1.33	3.1	0.2	108	3.19	8.32	19.4	25.9	47.8	6.23	21.5	3.82	1.09	2.53	0.31	1.5	0.29	0.74	0.11	0.66	0.12	5.1	36	61	87	-2
Black Flag Group	Volcanic/volcaniclastic rock	223074	-31.3263	121.79	65.19	0.39	15.31	3.6	2.31	0.05	3.96	4.72	1.95	0.158	0.26	2.33	100.228	55.9897	760	47	781	11	5.05	1.4	2.95	0.22	110	3.23	8.08	19.5	27.3	53	6.29	21.3	3.97	1.02	2.51	0.29	1.77	0.28	0.76	0.11	0.66	0.11	8.1	36	66.4	87	16
Black Flag Group	Volcanic/volcaniclastic rock	223085	-31.3263	121.79	64.84	0.39	15.11	3.39	2.22	0.04	3.22	6.6	1.23	0.161	1.41	1.86	100.471	56.4912	383	32.3	223	10	4.97	1.36	3.02	0.25	116	3.25	8.48	19.4	26.1	49.5	6.05	21	4.16	1.03	2.46	0.3	1.58	0.27	0.87	0.13	0.76	0.12	8.3	42	73.6	122	14
Black Flag Group	Volcanic/volcaniclastic rock	223089	-31.3263	121.79	64.78	0.35	15.35	3.09	1.62	0.05	4.09	5.75	1.54	0.137	0.99	2.68	100.427	50.9641	406	56.8	219	9	3.56	1.11	3.11	0.23	109	3.05	6.62	19.3	21.1	40.4	4.91	16.5	3.39	0.79	2.07	0.26	1.4	0.24	0.6	0.09	0.53	0.09	6	26	53	67	18
Black Flag Group	Volcanic/volcaniclastic rock	223090	-31.3263	121.79	65.64	0.35	15.85	2.92	1.51	0.04	3.57	5.22	1.64	0.14	0.81	2.03	99.72	50.6208	522	54.5	294	7	3.91	1.1	3.52	0.27	114	3.38	7.94	20.6	21.7	42.2	5.16	18.2	3.39	0.9	2.17	0.3	1.39	0.25	0.65	0.09	0.56	0.09	6.4	26	51.1	80	12
Black Flag Group	Volcanic/volcaniclastic rock	223124	-31.3263	121.79	61.88	0.78	15.2	4.94	2.97	0.07	4.49	8.37	0.043	0.309	0.09	0.57	99.712	54.3784	31	0.8	367	5	5.75	1.73	4.63	0.3	147	4.24	12.6	19	35.8	67.9	9.34	33.5	5.73	1.28	4	0.58	2.55	0.47	1.36	0.19	1.16	0.13	7.2	38	106	66	12
Black Flag Group	Volcanic/volcaniclastic rock	223140	-31.3263	121.79	69.87	0.18	14.5	1.45	1	0.02	1.98	7.85	0.623	0.087	1.8	1.81	101.17	57.7596	1120	21.2	816	10	3.69	1.25	1.95	0.15	91	2.76	3.44	18.6	18.3	34.6	4.23	14.3	2.35	0.7	1.46	0.16	0.78	0.12	0.29	0.04	0.22	0.04	2.3	20	37.9	117	36
Black Flag Group	Volcanic/volcaniclastic rock	223142	-31.3263	121.79	69.28	0.23	14.95	1.86	0.96	0.02	2.13	7.29	1.08	0.111	1.02	1.75	100.681	50.5727	1680	34.3	1190	15	3.66	2.1	2.62	0.18	99	2.94	5.92	19.6	17.5	35.6	4.46	15.6	3.43	0.84	2.13	0.26	1.17	0.19	0.49	0.07	0.38	0.05	2.8	20	46.8	88	-2
Black Flag Group	Volcanic/volcaniclastic rock	223143	-31.3263	121.79	69.29	0.22	14.96	1.68	0.9	0.01	2.15	7.16	1.17	0.102	1.21	1.65	100.502	51.5038	1560	34.7	1200	14	3.14	2.03	2.32	0.18	95	2.93	5.32	19.9	15.7	31.2	4.12	14.6	2.84	0.72	1.88	0.24	1.14	0.19	0.5	0.06	0.27	0.07	3	18	41.9	55	4
Black Flag Group	Volcanic/volcaniclastic rock	223144	-31.3263	121.79	70.01	0.2	15.22	1.61	0.81	0.02	2.12	6.26	2.31	0.086	0.37	1.04	100.056	49.9335	1570	48	1200	15	3.13	1.93	2.16	0.13	87	2.63	4.62	20.6	14.2	28.1	3.59	13.6	2.45	0.72	1.65	0.21	1	0.15	0.35	0.05	0.26	0.06	2.1	16	25.7	80	-2
Black Flag Group	Volcanic/volcaniclastic rock	223145	-31.3263	121.79	69.51	0.21	14.96	1.66	0.87	0.01	2.15	5.64	2.63	0.098	0.81	1.25	99.798	50.9558	1570	66.4	1180	10	3.27	1.83	2.16	0.16	91.5	2.82	5.44	19.5	17.1	32.5	4.17	14.9	2.81	0.74	1.9	0.25	1.18	0.19	0.5	0.06	0.26	0.06	2.7	18	32.2	63	-2
Black Flag Group	Volcanic/volcaniclastic rock	223146	-31.3263	121.79	68.48	0.25	14.9	1.97	1.07	0.02	2.31	5.8	2.81	0.119	1.18	1.73	100.639	51.8481	1490	77.3	1150	11	3.39	1.93	2.47	0.16	97	2.91	7.02	19.8	18.4	36.8	4.67	16.2	3.48	0.79	2.33	0.26	1.27	0.22	0.58	0.08	0.46	0.06	3.2	18	47.4	80	-2
Black Flag Group	Volcanic/volcaniclastic rock	223148	-31.3263	121.79	62.46	0.47	14.81	4.53	3.65	0.06	4.79	6.1	1.61	0.226	0.31	0.71	99.726	61.5052	1010	54.8	890	17	6.83	2.15	4.14	0.3	129	3.71	10	18.7	34.2	74.3	10.3	33.9	6.9	1.22	3.19	0.47	2.02	0.43	0.87	0.25	1.04	0.13	9	86	88.4	221	52
Black Flag Group	Volcanic/volcaniclastic rock	223152	-31.3263	121.79	65.2	0.47	14.97	3.43	1.91	0.04	3.62	6.17	1.92	0.249	0.77	1.62	100.369	52.4702	1500	57.4	1130	15	7.32	1.99	3.42	0.26	148	3.87	10.3	19.4	40.5	77.8	9.93	34	6.25	1.45	3.65	0.43	2.26	0.33	0.87	0.12	0.71	0.14	6.4	34	60.6	64	36
Black Flag Group	Volcanic/volcaniclastic rock	223394			65.43	0.47	14.87	3.59	2.65	0.05	2.94	5.97	0.38	0.147	0.03	3.15	99.677	59.4098	267	7.85	220	4	11.4	2.05	3.06	0.2	173	4.63	7.38	19.6	35.8	61.8	7.35	21.5	3.91	0.91	2.19	0.25	1.29	0.22	0.48	0.11	0.47	0.06	12.2	70	65	112	20
Black Flag Group	Volcanic/volcaniclastic rock	224520	-30.7614	121.277	61.64	0.45	14.71	5.56	4.54	0.1	6.34	3.86	1	0.13	0.83	1.26	100.42	61.8204	377	27.8	629	14	4.59	0.97	2.27	0.22	93	2.46	10.7	15.4	20.5	37.7	4.95	19.9	3.62	0.87	2.67	0.37	1.63	0.34	1.07	0.09	0.79	0.05	9.9	66	93.1	131	6
Black Flag Group	Volcanic/volcaniclastic rock	224522	-30.7614	121.277	59.99	0.48	14.39	5.79	6.02	0.1	6.13	5.56	0.28	0.13	0.1	0.97	99.94	67.3438	131	5.95	307	23	5.33	1.08	2.21	0.23	91	2.29	10.1	15.3	15.5	31.5	3.78	15	3.02	0.6	2.1	0.32	1.68	0.42	1.13	0.15	0.74	0.17	16.5	128	101	339	52
Black Flag Group	Volcanic/volcaniclastic rock	224582	-30.7362	121.253	60.53	0.54	16.15	5.5	5.51	0.08	4.86	4.56	1.06	0.156	0.02	0.84	99.806	66.521	546	28	326	16	4.95	1.22	2.49	0.25	106	2.58	8.9	17.1	21.4	37.7	4.91	16.4	3.27	0.77	2.51	0.37	1.62	0.3	0.88	0.14	0.85	0.11	20.6	110	118	298	34
Black Flag Group	Volcanic/volcaniclastic rock	224585	-30.7362	121.253	61.72	0.56	15.96	5.63	4.34	0.06	4.18	4.37	1.83	0.163	0.04	0.62	99.473	60.4517	1140	44.3	312	14	5.86	1.34	3.06	0.27	116	3	12.3	18.1	26.3	46.1	5.72	19.4	3.28	1.01	2.68	0.39	2.08	0.4	1.23	0.18	0.99	0.14	19.6	66	117	132	32
Black Flag Group	Volcanic/volcaniclastic rock	224586	-30.7362	121.253	63.33	0.57	15.97	4.78	3.54	0.07	3.29	7.03	0.39	0.16	0.17	0.67	99.97	59.4889	275	10.4	310	10	6.07	1.5	2.77	0.21	119	3.13	11.5	16.9	27.2	47.5	5.88	20.2	3.76	1.15	2.96	0.43	2.01	0.38	1.18	0.17	0.99	0.15	15.8	64	111	136	32
Black Flag Group	Volcanic/volcaniclastic rock	224647	-31.3263	121.79	61.73	0.51	14.73	4.82	4.47	0.07	4.62	5.26	1.76	0.191	0.7	1.56	100.421	64.7787	1070	79.6	765	9	4.64	1.18	2.87	0.23	106	3.08	9.46	17.7	31.2	61	8.44	25.5	5.44	1.1	3.3	0.36	2.23	0.27	0.92	0.12	0.74	0.08	9.5	106	98.7	199	8
Black Flag Group	Volcanic/volcaniclastic rock	227848	-30.9225	121.579	62.61	0.47	14.72	4.24	3.21	0.07	3.47	6.07	2.18	0.182	0.22	2.11	99.552	60.0189	481	87	312	7	5.28	1.74	2.81	0.27	115	3.1	9.9	19.7	28.7	59.6	7.94	24.6	5.09	1.48	3.01	0.53	1.62	0.45	1.07	0.2	0.84	0.12	11.9	80	84.8	142	10
Black Flag Group	Volcanic/volcaniclastic rock	227856	-30.9225	121.579	62.58	0.46	14.48	3.59	2.56	0.05	3.79	5.42	2.56	0.219	0.57	3.48	99.759	58.5733	1150	80.5	490	13	7.37	2.42	3.09	0.25	117	3.84	9.78	18.9	42.5	84.2	10.5	39.2	5.52	1.56	3.68	0.49	2.18	0.28	1.11	0.11	0.88	0.1	6.4	68	71.2	76	568
Black Flag Group	Volcanic/volcaniclastic rock	227870	-30.8236	121.558	58.07	0.53	15.13	6.01	4.02	0.09	5.03	4.42	1.99	0.274	0.07	4.09	99.724	57.0113	1290	75	682	15	5.22	1.17	2.96	0.23	118	3.55	13.1	18.6	31.4	67.1	9.32	30	5.66	1.69	3.83	0.43	2.34	0.47	1.35	0.21	0.97	0.15	11.7	46	119	107	28
Black Flag Group	Volcanic/volcaniclastic rock	227871	-30.8236	121.558	60.29	0.49	14.83	5.59	3.66	0.09	4.98	5.22	1.01	0.261	0.04	3.19	99.651	56.4864	140	41.6	940	20	4.84	1.31	3.26	0.24	122	3.4	12.8	18.2	34.5	67.8	9.03	29.5	5.69	1.64	4	0.53	2.07	0.56	0.97	0.15	1.03	0.17	11.9	40	112	110	32
Black Flag Group	Volcanic/volcaniclastic rock	227877	-30.8236	121.558	59.56	0.52	13.83	5.4	4.19	0.09	4.8	4.7	1.85	0.234	0.06	4.67	99.904	60.608	643	71	872	19	4.4	1.29	3.28	0.28	114	2.96	12.2	17	27.2	56.5	7.31	26.7	5.15	1.29	3.67	0.47	2.38	0.42	1.41	0.16	0.87	0.16	9.7	58	112	162	70
Black Flag Group	Volcanic/volcaniclastic rock	227882	-30.8236	121.558	60.26	0.52	14.59	5.44	3.65	0.09	5.72	4.18	1.22	0.244	0.05	3.75	99.714	57.0871	605	36.1	1150	9	4.72	1.35	2.93	0.31	119	3.31	12	19.7	28.1	56.2	7.43	27.6	4.58	1.45	3.64	0.42	1.95	0.43	1.2	0.19	0.93	0.12	13.4	64	113	166	20
Black Flag Group	Volcanic/volcaniclastic rock	227884	-30.8236	121.558	55.38	0.59	15.94	6.68	5.23	0.12	5.92	4.33	2.24	0.279	0.51	2.68	99.899	60.8226	1060	78.1	928	10	6.07	1.76	3.62	0.42	130	3.84	14.6	19.6	34.5	68.8	8.89	33.6	5.25	1.53	3.7	0.56	2.63	0.51	1.3	0.17	0.91	0.19	15.5	62	127	199	42
Black Flag Group	Volcanic/volcaniclastic rock	227887	-30.8236	121.558	57.8	0.59	14.41	6.46	4.6	0.11	5.38	4.15	1.7	0.307	0.12	3.96	99.587	58.5387	1040	50.5	713	13	5.32	1.3	3.14	0.3	115	3.45	13.3	18.2	32.5	67.8	9.52	34	5.74	1.68	4.38	0.58	2.42	0.48	1.19	0.14	1.15	0.15	15.9	44	132	148	74
Black Flag Group	Volcanic/volcaniclastic rock	227889	-30.8236	121.558	56.72	0.6	14.4	6.41	3.96	0.1	5.49	4.45	2.6	0.298	0.05	4.76	99.838	55.0525	1130	89.4	776	17	5.12	1.39	3.36	0.27	112	3.33	13.3	17.9	32.8	67.9	8.96	31.3	6.34	1.64	4.18	0.54	2.14	0.53	0.97	0.19	0.82	0.16	17.4	52	146	162	44
Black Flag Group	Volcanic/volcaniclastic rock	227898	-30.8236	121.558	59.14	0.64	13.95	6.13	6.25	0.09	4.95	4.82	1.61	0.239	0.13	1.58	99.529	66.9116	781	25.7	475	11	5.91	1.31	2.79	0.24	126	3.92	12.6	18.1	31.9	65.8	8.14	30	5.76	1.56	3.41	0.44	2.41	0.44	1.34	0.22	0.85	0.13	11.8	144	125	418	58
Black Flag Group	Volcanic/volcaniclastic rock	227908	-30.8236	121.558	59.4	0.52	15.69	4.75	3.26	0.07	5.06	4.33	1.76	0.289	0.14	4.25	99.519	57.6411	800	46.1	1330	17	5.61	1.38	4.29	0.33	149	4.46	12.9	20.5	42.6	88.4	11.9	41.9	5.98	1.98	3.34	0.5	2.26	0.46	1.27	0.17	0.65	0.1	8.8	54	88.7	75	44
Black Flag Group	Volcanic/volcaniclastic rock	227909	-30.8236	121.558	60.6	0.59	15.65	5.18	3.69	0.07	5.28	5.96	0.94	0.338	0.13	1.04	99.468	58.5482	315	21.4	1180	15	5.85	1.54	4.78	0.32	154	4.06	13.3	20.6	46.7	95.4	12.8	45.4	7.55	1.9	4.44	0.62	2.3	0.39	1.01	0.17	1.06	0.13	6.6	70	94.6	110	28
Black Flag Group	Volcanic/volcaniclastic rock	228026	-31.3466	121.751	56.91	0.69	13.73	6.67	7.15	0.1	5.62	5.41	2.08	0.345	0.04	0.93	99.675	68.0125	1890	28.1	628	16	11.9	1.97	5.05	0.24	125	3.51	13.5	16.3	66.9	122	16.1	59.6	9.12	2.08	4.8	0.64	2.48	0.54	1.22	0.19	1.04	0.13	18.3	202	123	297	20
Black Flag Group	Volcanic/volcaniclastic rock	228027	-31.3466	121.751	57.8	0.66	13.92	6.21	6.42	0.09	5.08	5.71	1.84	0.335	0.24	1.29	99.595	67.2183	1610	27	597	22	12.3	2.11	5.51	0.23	126	2.86	13.6	17.6	67.1	124	16.1	56.7	9.17	2.44	4.85	0.55	2.67	0.44	1.17	0.19	1	0.14	14.2	170	110	243	38
Black Flag Group	Volcanic/volcaniclastic rock	228040	-31.3263	121.79	57.38	0.57	14.01	7.05	6.94	0.12	6.93	4.83	1.12	0.319	0.02	0.55	99.839	66.1288	473	80.7	731	7	6.75	1.75	3.76	0.18	127	3.25	13.8	17.6	48.5	92.9	12.4	42.6	6.58	1.71	4.06	0.52	2.36	0.48	1.11	0.2	0.98	0.17	17.4	184	129	480	8
Black Flag Group	Sub volcanic intrusion	21661	-31.1922	121.692	56.276	0.505	12.851	5.792	8.137	0.096	6.549	6.17	0.813	0.202	2.497	-0.157	99.731	73.597	236	38.9	678.5	7.1	5.1	1.07	3.7	0.1	110.8	2.7	9.5	15.3	25.84	54.66	6.92	27.79	4.67	1.316	3.23	0.38	1.75	0.33	0.76		0.65	0.09	16	251	112	629	46
Black Flag Group	Sub volcanic intrusion	21931	-31.2544	121.718	55.14	0.62	13.401	7.29	5.629	0.122	5.549	7.119	0.786	0.322	0.634	3.215	99.827	60.4915	390	30.8	575.1	6.5	5.5	1.44	3.6	0.2	123.6	3.5	13.3	16	45.07	94.6	12.03	47.05	7.59	1.893	4.45	0.42	2.41	0.43	1.3		1.01	0.01	15	122	109	298	36
Black Flag Group	Sub volcanic intrusion	21956	-31.2544	121.718	58.368	0.483	14.375	5.827	5.95	0.085	5.893	4.478	1.409	0.285	0.336	2.173	99.662	66.9449	1111	36.6	1110	5.4	5.4	1.46	3.5	0.1	115.9	3.1	11.5	17.5	50.24	104.1	13.15	51.46	8.22	1.793	4.57	0.37	2.25	0.38	1.01		0.82	0.08	16	138	113	380	38
Black Flag Group	Sub volcanic intrusion	21959	-31.2544	121.718	59.981	0.486	15.171	4.649	3.288	0.074	4.024	6.793	1.634	0.295	1.167	2.269	99.831	58.3734	552	61.2	720.8	5.8	14.4	2.34	3.8	0.2	140.9	3	15.6	19	62.16	111.3	15.15	59.21	8.71	2.117	4.21	0.47	2.17	0.38	1.04		0.98	0.12	9	58	82	92	77
Black Flag Group	Sub volcanic intrusion	21970	-31.2544	121.718	56.783	0.501	13.859	6.278	7.002	0.099	6.174	4.715	1.22	0.277	1.064	1.748	99.72	68.8698	867	33.7	971.3	5.4	6.9	1.35	3.2	0.2	109.2	2.7	13.9	17.3	46.07	94.38	12.19	49.13	7.56	1.852	4.23	0.44	2.27	0.4	1.01		0.87	0.12	18	180	120	502	106
Black Flag Group	Sub volcanic intrusion	21976	-31.2544	121.718	64.973	0.436	14.349	3.375	2.098	0.04	3.931	5.967	1.336	0.162	2.614	0.437	99.718	55.2061	1654	44.1	1004	6.5	4.9	1.59	2.9	0.2	121.6	3.8	7.8	18.6	29.78	65	7.6	29.96	4.86	1.192	2.77	0.3	1.54	0.24	0.67		0.6	0.04	8	39	59	86	3
Black Flag Group	Sub volcanic intrusion	21982	-31.2544	121.718	62.821	0.385	14.654	3.341	3.193	0.057	3.707	6.057	1.791	0.127	0.426	3.177	99.736	65.4625	889	51.4	749.8	4.9	3.4	0.84	2.1	0.1	100.6	2.8	6.4	18.8	19.86	40.63	5.13	20.1	3.19	0.838	1.98	0.18	1.1	0.2	0.48		0.47	0.05	11	77	102	199	43
Sanukitoid sub volcanic intrusion		194096	-31.136	121.676	52.836	0.759	14.895	7.787	5.139	0.125	8.623	3.823	0.751	0.32	0.343	4.479	99.88	56.6811	181	19	317.8	6.01	5.09	1.22	4.1	0.16	141	3.31	20.2	18.4	38.2	76.66	9.55	38.36	6.58	1.852	5	0.64	3.43	0.67	1.77		1.62	0.25	22.6	67	152	132	37
Sanukitoid sub volcanic intrusion		194097	-31.136	121.676	52.945	0.788	14.857	8.105	5.538	0.129	8.638	3.679	0.636	0.327	0.171	4.082	99.895	57.5328	130	22.8	266.2	8	4.67	1.26	4.4	0.18	139	3.48	20	20.6	40.95	81.48	10.11	40.63	7.5	1.989	5.47	0.68	3.58	0.7	1.89		1.6	0.25	22	74	163	143	47
Sanukitoid sub volcanic intrusion		223137	-31.3263	121.79	60.86	0.48	14.52	4.94	4.83	0.07	4.91	5.67	1.74	0.2	0.3	1.67	100.19	65.9764	721	81.7	1080	16	5.58	1.57	2.73	0.2	111	3.11	10.4	18.4	34.9	68.7	9.49	33	5.94	1.25	3.17	0.5	2.21	0.34	1.26	0.11	0.92	0.2	11.4	124	98.1	233	8
Sanukitoid sub volcanic intrusion		223138	-31.3263	121.79	60.34	0.48	14.51	5.08	4.66	0.07	5.2	5.17	1.78	0.194	0.43	1.6	99.514	64.5291	682	103	980	16	5.47	1.47	3.3	0.33	110	2.95	11	19.6	33.6	67.6	9.28	29.9	5.27	1.19	3.7	0.35	2.24	0.44	1.39	0.21	1.05	0.13	11.7	122	99	239	682
Sanukitoid sub volcanic intrusion		223139	-31.3263	121.79	61.18	0.49	14.81	4.89	4.55	0.07	5.11	6.19	0.967	0.193	0.45	0.82	99.72	64.8545	627	45.4	963	16	5.61	1.48	3.34	0.28	119	3.08	11.5	18.8	32.3	63.7	8.73	35.1	4.99	1.3	3.25	0.49	1.71	0.47	0.94	0.22	1.06	0.14	9.6	108	93.3	230	16
Sanukitoid sub volcanic intrusion		223226	-31.1775	121.678	55.94	0.66	13.7	7	7.74	0.12	8.17	4.57	0.666	0.354	0.13	0.72	99.77	68.6838	223	31.3	586	6	6.25	1.48	4.04	0.25	125	3.52	14.2	15.4	37.3	81.8	11.1	40.5	6.7	1.96	4.77	0.67	3.1	0.56	1.33	0.33	0.97	0.19	16.6	152	140	572	6
Sanukitoid sub volcanic intrusion		223227	-31.1775	121.678	56.37	0.67	13.92	6.83	7.77	0.11	6.79	5.34	1	0.345	0.05	0.68	99.875	69.2932	574	57.3	806	7	6.18	1.33	4.07	0.27	128	3.41	13.9	16.9	38.5	81.5	10.9	41.2	7.55	1.61	4.61	0.65	3.08	0.46	1.31	0.29	1.22	0.15	14.8	174	137	541	10
Sanukitoid sub volcanic intrusion		223228	-31.1775	121.678	56.2	0.66	13.51	6.87	7.68	0.13	7.44	5.24	0.574	0.362	0.19	0.79	99.646	68.9194	206	30.2	658	6	5.97	1.49	4.11	0.23	123	3.2	14.3	15.5	39.2	80.3	11	40.5	6.75	2.09	4.69	0.7	3.18	0.47	1.45	0.2	1.26	0.14	15.1	184	150	490	12
Sanukitoid sub volcanic intrusion		223229	-31.1775	121.678	57.32	0.65	13.55	6.71	7.44	0.1	6.76	5.38	0.765	0.34	0.06	0.63	99.705	68.7436	441	35.2	720	6	5.91	1.4	4	0.26	121	3.27	13.6	15.4	36.9	76.8	10.8	40.5	7.73	1.89	4.12	0.62	2.7	0.47	1.1	0.3	1.25	0.15	15.3	154	128	520	14
Sanukitoid sub volcanic intrusion		223231	-31.1775	121.678	57.16	0.67	13.57	6.73	7.64	0.11	7.3	5.09	0.652	0.339	0.02	0.65	99.931	69.248	411	29.2	758	8	5.82	1.39	3.9	0.22	126	3.52	15.5	15.1	38.1	83.2	10.8	38.4	6.84	2	4.91	0.73	2.69	0.48	1.29	0.24	1.13	0.15	18.4	202	132	546	6
Sanukitoid sub volcanic intrusion		223249	-31.1775	121.678	57.25	0.63	13.82	6.48	7.16	0.11	6.54	5.15	0.931	0.305	0.24	0.78	99.396	68.6687	816	39.3	768	6	5.75	1.37	4.67	0.21	123	3.29	16	17.8	38.3	76.5	10.7	37.9	7.19	1.53	4.28	0.61	2.99	0.6	1.42	0.35	1.18	0.19	16.1	162	170	548	50
Sanukitoid sub volcanic intrusion		223255	-31.1775	121.678	57.02	0.67	13.31	7.05	7.81	0.12	7.84	4.65	0.479	0.348	0.03	0.55	99.877	68.7244	217	12.7	532	5	6.13	1.54	3.71	0.17	123	3.06	14.9	14.9	39.6	79.3	11.1	39.7	7.58	1.84	4.5	0.62	2.96	0.59	1.35	0.31	1.1	0.18	18.1	170	153	631	10
Sanukitoid sub volcanic intrusion		223256	-31.1775	121.678	57.24	0.65	13.42	6.8	7.66	0.11	7.12	4.88	0.712	0.342	0.02	0.59	99.544	69.0829	385	22	633	5	6.12	1.45	3.89	0.28	114	3.36	14.2	15.5	37.4	75.4	11.1	40.4	7.11	1.9	4.53	0.64	2.94	0.48	1.41	0.25	1.03	0.18	17.7	160	146	567	10
Sanukitoid sub volcanic intrusion		223257	-31.1775	121.678	63.28	0.34	15.82	4.35	3.07	0.07	4.02	6.14	1.07	0.203	2.41	1.12	101.893	58.3217	916	40.3	967	12	6.42	1.65	3.54	0.23	129	3.26	10.5	18.2	35.4	67.2	8.81	29.8	4.12	1.22	2.29	0.44	1.78	0.3	1.07	0.2	1.1	0.13	3.1	60	68.2	199	18
Sanukitoid sub volcanic intrusion		223264	-31.1775	121.678	57.11	0.67	13.38	6.82	7.74	0.11	7.03	4.28	1.11	0.347	0.24	0.94	99.777	69.242	747	35.5	710	7	5.65	1.41	4.18	0.22	122	3.65	15	16.8	36.8	81.2	11.1	40.1	7	2.02	4.18	0.57	2.7	0.55	1.5	0.32	1.14	0.18	15.5	168	138	578	32
Sanukitoid sub volcanic intrusion		223282	-31.2083	121.691	54.37	0.58	12.71	7.54	7.71	0.12	7.56	5.72	0.826	0.294	0.17	2.3	99.9	66.976	312	21.9	546	4	4.65	1.34	2.78	0.2	106	2.95	15.4	15.3	28.6	59.5	7.62	29.7	7.85	1.64	4.88	0.6	2.95	0.51	1.05	0.18	1.27	0.17	24	132	165	511	14
Sanukitoid sub volcanic intrusion		229901	-31.2978	121.756	56.95	0.59	15.31	6.46	4.52	0.09	5.89	6.6	1.18	0.252	0.09	1.86	99.792	58.1119	481	73.6	723	6	4.27	1.03	3.57	0.14	113	2.98	12.8	18.3	30.9	59.9	7.67	29.6	5.03	1.26	3.47	0.48	2.48	0.47	1.32	0.21	1.5	0.21	15.7	74	119	152	38
Sanukitoid sub volcanic intrusion		229912	-31.2978	121.756	56.38	0.71	16.12	7.98	4.72	0.1	4.81	6.72	1.28	0.382	0.1	0.48	99.782	53.9729	478	87.8	551	7	6.14	1.51	4.62	0.25	153	3.7	17.8	19.7	38.5	79.5	9.66	36.8	6.77	1.62	4.73	0.66	3.46	0.71	2.04	0.27	1.89	0.25	16.6	68	144	150	98
Calc-alkaline lamprophyre		21655	-31.1922	121.692	56.706	0.607	12.554	7.147	7.421	0.124	6.733	6.404	0.296	0.269	0.281	1.218	99.76	67.3144	139	21.2	458.4	9.4	7	1.25	3.5	0.1	113.1	2.9	13.5	14.7	35.56	72.29	9.13	36.26	6.08	1.595	4.19	0.51	2.46	0.45	1.16		1.08	0.16	20	150	143	621	172
Calc-alkaline lamprophyre		21977	-31.2544	121.718	51.851	0.788	13.853	10.496	7.281	0.154	9.962	2.844	0.572	0.333	0.859	0.843	99.836	57.9021	117	24.5	508	3.2	6	1.3	3.4	0.2	115.8	2.9	23.9	16.8	33.34	70.95	9.66	42.05	8.04	2.272	5.73	0.7	3.67	0.7	1.9		1.66	0.25	31	97	218	329	95
Calc-alkaline lamprophyre		223134	-31.3263	121.79	59.2	0.54	16.66	5.33	3.65	0.08	5.28	7.6	0.571	0.333	0.08	0.38	99.704	57.5872	1110	26	790	13	14.8	2.68	4.48	0.33	156	4.36	15.4	24	75.5	141	19	69.3	9.76	2.75	5.44	0.6	3.06	0.64	1.4	0.2	1.15	0.2	9	66	99	85	36
Calc-alkaline lamprophyre		223135	-31.3263	121.79	55.11	0.62	14	7.79	7.17	0.12	7.74	4.86	1.05	0.346	0.14	0.74	99.686	64.6061	664	61.5	912	9	6.05	1.5	3.65	0.25	133	3.7	16.2	16.6	39.8	81.8	10.5	39	6.86	1.89	4.1	0.63	3.39	0.58	1.5	0.16	1.46	0.17	18.8	124	156	379	6
Calc-alkaline lamprophyre		223147	-31.3263	121.79	52.29	0.7	11.93	8.83	8.87	0.19	11.57	3	0.614	0.536	0.03	0.9	99.46	66.5813	838	21.5	729	8	11.8	1.97	3.57	0.19	129	3.17	21.4	13.9	83.4	179	24	88.1	15.6	3.75	8.12	1.01	4.87	0.75	1.85	0.29	1.49	0.22	23	136	183	512	-2
Calc-alkaline lamprophyre		223149	-31.3263	121.79	50.67	0.6	10.53	9.17	11.7	0.18	11.06	2.21	1.27	0.351	0.43	1.41	99.581	71.6813	234	120	547	18	6.43	1.44	3.1	0.16	92.5	2.46	15.5	13.9	40	83.8	11.4	42.2	7.69	1.66	4.72	0.62	2.86	0.55	1.56	0.16	1.27	0.13	26.8	240	202	772	6
Calc-alkaline lamprophyre		223154	-31.3263	121.79	58.56	0.55	13.74	5.71	8	0.09	5.71	4.69	1.64	0.173	0.02	0.84	99.723	73.544	513	107	662	5	2.91	0.81	3.34	0.19	116	2.64	11	17.6	23.4	49.9	6.81	24.6	4.81	1.1	2.49	0.43	2.47	0.47	1	0.26	0.83	0.15	16.3	298	109	641	18
Calc-alkaline lamprophyre		223156	-31.3263	121.79	58.27	0.43	13.32	6.14	8.34	0.1	5.91	4.98	1.41	0.186	0.33	0.83	100.246	72.9359	547	75.6	654	4	3.87	1.13	2.69	0.25	106	2.53	9.88	16.8	26	52.7	7.26	26	5.15	1.23	2.91	0.44	1.95	0.43	0.93	0.34	1	0.13	17.2	260	118	651	56
Calc-alkaline lamprophyre		223157	-31.3263	121.79	51.18	0.71	12.98	9.61	9.55	0.16	9.69	3.1	1.25	0.418	0.17	0.85	99.668	66.3407	392	69.3	870	5	8.08	1.71	4.07	0.23	118	3.08	18.4	16.8	49.8	107	14.3	50.4	11	2.42	5.9	0.8	3.77	0.68	1.67	0.2	1.52	0.21	28.5	130	195	523	52
Calc-alkaline lamprophyre		223278	-31.2083	121.691	52.8	0.56	12.27	8.26	8.8	0.16	7.66	5.04	1.25	0.199	0.27	2.63	99.899	67.8781	369	36.4	539	9	6.19	1.24	1.99	0.11	83	2.57	13.4	15.1	33.4	64.7	8.02	29.6	5.24	1.18	3.47	0.41	2.33	0.42	1.35	0.21	1.4	0.19	23.3	276	156	414	122
Calc-alkaline lamprophyre		229894	-31.2978	121.759	54.82	0.67	14.56	7.3	5.9	0.07	6.88	6.48	0.93	0.337	0.34	1.86	100.147	61.5779	166	62.4	937	6	7.15	1.66	3.79	0.16	145	3.61	15.1	19.3	56.8	115	14	54.9	8.96	2.02	5.79	0.62	3.25	0.61	1.63	0.19	1.33	0.19	16	130	146	317	32
Calc-alkaline lamprophyre		229907	-31.2978	121.756	51.61	0.71	12.83	8.99	8.79	0.15	10.15	3.43	1.19	0.542	0.05	1.55	99.992	65.9768	728	70.8	834	9	12.5	1.92	4.48	0.19	148	3.5	22.1	16.7	96.7	198	25.2	97.3	16.1	3.65	9.8	1.08	4.93	0.79	2.02	0.27	1.7	0.23	26.1	148	170	505	6
Calc-alkaline lamprophyre		229908	-31.2978	121.756	51.53	1.03	14.28	9.53	6.91	0.15	10.05	3.73	1.08	0.575	0.05	0.72	99.635	58.9775	516	69.5	755	5	5.81	1.46	5.33	0.23	163	4.04	26.4	19	44.5	94.6	12.5	50.3	9.88	2.42	7.7	1.01	5.37	1.02	2.65	0.36	2.28	0.31	26.2	124	209	232	8
Calc-alkaline lamprophyre		229909	-31.2978	121.756	53.29	0.7	13.43	8.72	7.42	0.16	10.66	3.79	0.349	0.385	0.02	0.84	99.764	62.7895	238	7	611	5	7.45	1.74	3.9	0.22	145	3.69	19.2	15.9	47.9	99.9	12.8	50.6	9.95	2.24	6.8	0.85	4.02	0.71	1.7	0.23	1.48	0.22	20.7	174	156	427	6
Calc-alkaline lamprophyre		229910	-31.2978	121.756	55.48	0.71	13.91	8.01	7.28	0.13	8.14	4.47	0.872	0.394	0.05	0.66	100.106	64.3166	394	24.2	590	6	7.45	1.8	4.11	0.19	142	3.6	19	17.1	47.8	99.3	12.7	49.5	9.48	2.34	6.69	0.83	3.97	0.68	1.78	0.22	1.54	0.21	20.2	158	152	387	66
Calc-alkaline lamprophyre		229911	-31.2978	121.756	54.77	0.78	15.03	8.22	6.07	0.11	7.12	5.47	1.08	0.359	0.09	0.84	99.939	59.419	1450	54.4	857	7	5.1	1.3	4.44	0.21	138	3.47	19.1	18.6	33.3	70	8.96	34	6.65	1.68	5.23	0.61	3.64	0.68	1.95	0.26	1.82	0.26	22.8	100	169	230	62
Calc-alkaline lamprophyre		95969739	-30.6134	121.575	46.84	0.67	11.39	8.42	8.94	0.08	6.68	3.14	0.03	0.37		2.64	89.2	67.8038	39	-1	1074	7.5	4.3	1.4	3.3	0.4	100	2.8	14.3	13.2	23	50.9		26.3	5.2	1.5	4.6	0.6	2.8	0.5	1.3		1.2	0.2	33	109	186	828	71
[truncated: 1 more columns]
