# Supplementary material for: No evidence for high-pressure melting of Earth’s crust in the Archean
Source: Nat Commun. 2019 Dec 5;10:5559. doi: 10.1038/s41467-019-13547-x (PMC6895241; doi:10.1038/s41467-019-13547-x)
Supplement: Supplementary file 4 — Supplementary Data 2 [file 41467_2019_13547_MOESM4_ESM.xls]

## Sheet: Supplementary Data 2
Supplementary Data 2. Data source for ‘regional felsic volcanic rocks’
Type	Sample ID	Reference	Latitude	Longitude
Volcanic rock	AM03	Ref. 59	-27.6066	120.573
Volcanic rock	AM08	Ref. 59	-27.6064	120.572
Volcanic rock	AM17	Ref. 59	-27.6076	120.572
Volcanic rock	AM19	Ref. 59	-27.6067	120.573
Volcanic rock	AM20	Ref. 59	-27.6078	120.571
Volcanic rock	AM25	Ref. 59	-27.6066	120.573
Volcanic rock	C09-02	Ref. 59	-27.6078	120.571
Volcanic rock	C09-25	Ref. 59	-27.6071	120.575
Volcanic rock	C09-26	Ref. 59	-27.6075	120.575
Volcanic rock	C09-27	Ref. 59	-27.6071	120.575
Volcanic rock	C09-28a	Ref. 59	-27.6075	120.575
Volcanic rock	C09-30	Ref. 59	-27.6044	120.573
Volcanic rock	C09-31	Ref. 59	-27.6028	120.574
Volcanic rock	C09-32	Ref. 59	-27.6063	120.573
Volcanic rock	C09-33	Ref. 59	-27.6031	120.574
Volcanic rock	C09-37	Ref. 59	-27.601	120.576
Volcanic rock	C09-38	Ref. 59	-27.6058	120.572
Volcanic rock	C09-54	Ref. 59	-27.6007	120.576
Volcanic rock	C09-55	Ref. 59	-27.6006	120.575
Volcanic rock	C09-62	Ref. 59	-27.6066	120.571
Volcanic rock	C09-64	Ref. 59	-27.6059	120.571
Volcanic rock	C09-67	Ref. 59	-27.6052	120.573
Volcanic rock	C09-68	Ref. 59	-27.6052	120.573
Volcanic rock	C10-100	Ref. 59	-27.6025	120.577
Volcanic rock	C10-106	Ref. 59	-27.6061	120.573
Volcanic rock	C10-108	Ref. 59	-27.609	120.572
Volcanic rock	C10-110	Ref. 59	-27.6081	120.572
Volcanic rock	C10-113	Ref. 59	-27.6042	120.57
Volcanic rock	C10-114	Ref. 59	-27.6076	120.571
Volcanic rock	C10-120	Ref. 59	-27.601	120.575
Volcanic rock	C10-121	Ref. 59	-27.6009	120.575
Volcanic rock	C10-126	Ref. 59	-27.6009	120.575
Volcanic rock	C10-135	Ref. 59	-27.6153	120.573
Volcanic rock	C10-136	Ref. 59	-27.6024	120.577
Volcanic rock	C10-138	Ref. 59	-27.601	120.574
Volcanic rock	C10-99b	Ref. 59	-27.6047	120.575
Volcanic rock	96969050	GA - OZCHEM: see Data Availability	-27.4451	121.938
Volcanic rock	2001969047	GA - OZCHEM: see Data Availability	-28.8722	120.506
Volcanic rock	2004967070	GA - OZCHEM: see Data Availability	-29.2947	122.265
Volcanic rock	2004967071	GA - OZCHEM: see Data Availability	-29.2941	122.264
Volcanic rock	E377	GA - OZCHEM: see Data Availability	-27.5642	122.075
Volcanic rock	E378	GA - OZCHEM: see Data Availability	-27.5642	122.075
Volcanic rock	E379	GA - OZCHEM: see Data Availability	-27.5642	122.075
Volcanic rock	E381	GA - OZCHEM: see Data Availability	-27.9152	122.252
Volcanic rock	100710	GSWA - WACHEM: see Data Availability	-30.5583	121.695
Volcanic rock	100726	GSWA - WACHEM: see Data Availability	-30.7785	121.827
Volcanic rock	104963	GSWA - WACHEM: see Data Availability	-32.259	121.817
Volcanic rock	104975	GSWA - WACHEM: see Data Availability	-30.4729	122.016
Volcanic rock	104979	GSWA - WACHEM: see Data Availability	-30.3641	121.844
Volcanic rock	106066	GSWA - WACHEM: see Data Availability	-30.9675	122.04
Volcanic rock	106071	GSWA - WACHEM: see Data Availability	-30.517	122.271
Volcanic rock	106242	GSWA - WACHEM: see Data Availability	-27.8893	121.163
Volcanic rock	106245	GSWA - WACHEM: see Data Availability	-27.8875	121.161
Volcanic rock	106253	GSWA - WACHEM: see Data Availability	-27.8865	121.153
Volcanic rock	106254	GSWA - WACHEM: see Data Availability	-27.8865	121.153
Volcanic rock	106261	GSWA - WACHEM: see Data Availability	-27.8664	121.133
Volcanic rock	106262	GSWA - WACHEM: see Data Availability	-27.8664	121.132
Volcanic rock	110225	GSWA - WACHEM: see Data Availability	-29.38	121.324
Volcanic rock	110227	GSWA - WACHEM: see Data Availability	-29.38	121.295
Volcanic rock	110228	GSWA - WACHEM: see Data Availability	-29.3575	121.297
Volcanic rock	110234	GSWA - WACHEM: see Data Availability	-29.1447	121.38
Volcanic rock	110240	GSWA - WACHEM: see Data Availability	-29.0977	121.373
Volcanic rock	110240	GSWA - WACHEM: see Data Availability	-29.0977	121.373
Volcanic rock	110493	GSWA - WACHEM: see Data Availability	-30.0911	122.757
Volcanic rock	110500	GSWA - WACHEM: see Data Availability	-30.0919	122.745
Volcanic rock	110501	GSWA - WACHEM: see Data Availability	-30.0919	122.746
Volcanic rock	110502	GSWA - WACHEM: see Data Availability	-30.4095	122.701
Volcanic rock	110506	GSWA - WACHEM: see Data Availability	-30.1943	122.539
Volcanic rock	110680	GSWA - WACHEM: see Data Availability	-29.3056	122.265
Volcanic rock	110683	GSWA - WACHEM: see Data Availability	-29.3059	122.265
Volcanic rock	110683	GSWA - WACHEM: see Data Availability	-29.3059	122.265
Volcanic rock	110684	GSWA - WACHEM: see Data Availability	-29.3123	122.278
Volcanic rock	110686	GSWA - WACHEM: see Data Availability	-29.3126	122.283
Volcanic rock	110686	GSWA - WACHEM: see Data Availability	-29.3126	122.283
Volcanic rock	110718	GSWA - WACHEM: see Data Availability	-29.8612	122.325
Volcanic rock	110719	GSWA - WACHEM: see Data Availability	-29.8882	122.314
Volcanic rock	111905	GSWA - WACHEM: see Data Availability	-30.0457	122.228
Volcanic rock	111924	GSWA - WACHEM: see Data Availability	-30.1904	122.475
Volcanic rock	111941	GSWA - WACHEM: see Data Availability	-30.4703	122.025
Volcanic rock	112159	GSWA - WACHEM: see Data Availability	-28.426	121.144
Volcanic rock	228088	GSWA - WACHEM: see Data Availability	-27.602	120.578
Volcanic rock	228106	GSWA - WACHEM: see Data Availability	-27.602	120.578
Volcanic rock	228107	GSWA - WACHEM: see Data Availability	-27.602	120.578
Volcanic rock	228108	GSWA - WACHEM: see Data Availability	-27.6025	120.576
Volcanic rock	228109	GSWA - WACHEM: see Data Availability	-27.6025	120.576
Volcanic rock	228112	GSWA - WACHEM: see Data Availability	-27.6025	120.576
Volcanic rock	228114	GSWA - WACHEM: see Data Availability	-27.6025	120.576
Volcanic rock	228115	GSWA - WACHEM: see Data Availability	-27.6025	120.576
Volcanic rock	228126	GSWA - WACHEM: see Data Availability	-27.6025	120.576
Volcanic rock	228148	GSWA - WACHEM: see Data Availability	-27.4209	120.571
Volcanic rock	228149	GSWA - WACHEM: see Data Availability	-27.4209	120.571
Volcanic rock	228163	GSWA - WACHEM: see Data Availability	-27.6142	120.563
Volcanic rock	228164	GSWA - WACHEM: see Data Availability	-27.6142	120.563
Volcanic rock	228165	GSWA - WACHEM: see Data Availability	-27.6142	120.563
Volcanic rock	228166	GSWA - WACHEM: see Data Availability	-27.6142	120.563
Volcanic rock	228167	GSWA - WACHEM: see Data Availability	-27.6142	120.563
Volcanic rock	228168	GSWA - WACHEM: see Data Availability	-27.6142	120.563
Volcanic rock	228169	GSWA - WACHEM: see Data Availability	-27.6142	120.563
Volcanic rock	228172	GSWA - WACHEM: see Data Availability	-27.6142	120.563
Volcanic rock	228184	GSWA - WACHEM: see Data Availability	-27.4925	120.57
Volcanic rock	228185	GSWA - WACHEM: see Data Availability	-27.4925	120.57
Volcanic rock	228187	GSWA - WACHEM: see Data Availability	-27.4925	120.57
Volcanic rock	228191	GSWA - WACHEM: see Data Availability	-27.4925	120.57
Volcanic rock	228292	GSWA - WACHEM: see Data Availability	-31.9885	121.89
Volcanic rock	229945	GSWA - WACHEM: see Data Availability	-26.7915	121.556
Volcanic rock	229946	GSWA - WACHEM: see Data Availability	-26.7915	121.556
Volcanic rock	229947	GSWA - WACHEM: see Data Availability	-26.7915	121.556
Volcanic rock	229951	GSWA - WACHEM: see Data Availability	-26.7915	121.556
Volcanic rock	229952	GSWA - WACHEM: see Data Availability	-26.7915	121.556
Volcanic rock	229957	GSWA - WACHEM: see Data Availability	-26.7915	121.556
Volcanic rock	229962	GSWA - WACHEM: see Data Availability	-26.7915	121.556
Volcanic rock	229977	GSWA - WACHEM: see Data Availability	-26.7915	121.556
Volcanic rock	229986	GSWA - WACHEM: see Data Availability	-26.8608	121.584
Volcanic rock	229987	GSWA - WACHEM: see Data Availability	-26.8608	121.584
Volcanic rock	230001	GSWA - WACHEM: see Data Availability	-26.862	121.585
Volcanic rock	230005	GSWA - WACHEM: see Data Availability	-26.862	121.585
Volcanic rock	230006	GSWA - WACHEM: see Data Availability	-26.862	121.585
Volcanic rock	230010	GSWA - WACHEM: see Data Availability	-30.5866	121.121
Volcanic rock	230011	GSWA - WACHEM: see Data Availability	-30.5866	121.121
Volcanic rock	230012	GSWA - WACHEM: see Data Availability	-30.5866	121.121
Volcanic rock	230424	GSWA - WACHEM: see Data Availability	-28.9263	121.353
Volcanic rock	230434	GSWA - WACHEM: see Data Availability	-28.9263	121.353
Volcanic rock	230437	GSWA - WACHEM: see Data Availability	-28.9263	121.353
Volcanic rock	230438	GSWA - WACHEM: see Data Availability	-28.9263	121.353
Volcanic rock	230439	GSWA - WACHEM: see Data Availability	-28.9263	121.353
Volcanic rock	230443	GSWA - WACHEM: see Data Availability	-28.9263	121.353
Volcanic rock	230444	GSWA - WACHEM: see Data Availability	-28.9263	121.353
Volcanic rock	230458	GSWA - WACHEM: see Data Availability	-28.9263	121.353
Volcanic rock	230467	GSWA - WACHEM: see Data Availability	-28.9263	121.353
Volcanic rock	230468	GSWA - WACHEM: see Data Availability	-28.9263	121.353
Volcanic rock	230470	GSWA - WACHEM: see Data Availability	-28.9263	121.353
Volcanic rock	230472	GSWA - WACHEM: see Data Availability	-28.9263	121.353
Volcanic rock	230473	GSWA - WACHEM: see Data Availability	-28.9263	121.353
Volcanic rock	230474	GSWA - WACHEM: see Data Availability	-28.9263	121.353
Volcanic rock	230520	GSWA - WACHEM: see Data Availability	-28.3235	121.065
Volcanic rock	230521	GSWA - WACHEM: see Data Availability	-28.3235	121.065
Volcanic rock	2004967072	GA - OZCHEM: see Data Availability	-29.3018	122.28
Volcanic rock	2004967073	GA - OZCHEM: see Data Availability	-29.3104	122.284
Volcanic rock	2004967074	GA - OZCHEM: see Data Availability	-29.3112	122.284
Volcanic rock	2004967075	GA - OZCHEM: see Data Availability	-29.3172	122.279
Volcanic rock	2004967077	GA - OZCHEM: see Data Availability	-29.3194	122.271
Volcanic rock	2004967079	GA - OZCHEM: see Data Availability	-29.3075	122.273
Volcanic rock	2004967080	GA - OZCHEM: see Data Availability	-29.3064	122.272
Volcanic rock	2004967082	GA - OZCHEM: see Data Availability	-29.3147	122.295
Volcanic rock	2004967083	GA - OZCHEM: see Data Availability	-29.3144	122.295
Volcanic rock	2004967084	GA - OZCHEM: see Data Availability	-29.2847	122.276
Volcanic rock	2004967085	GA - OZCHEM: see Data Availability	-29.29	122.263
Volcanic rock	2004967086	GA - OZCHEM: see Data Availability	-29.2758	122.259
Volcanic rock	2004967109	GA - OZCHEM: see Data Availability	-29.903	122.315
Volcanic rock	2004967118	GA - OZCHEM: see Data Availability	-29.8937	122.314
Volcanic rock	2004967123	GA - OZCHEM: see Data Availability	-29.8687	122.317
Volcanic rock	2004969178	GA - OZCHEM: see Data Availability	-29.4273	122.45
Volcanic rock	E052	GA - OZCHEM: see Data Availability	-29.3015	122.279
Volcanic rock	E056	GA - OZCHEM: see Data Availability	-29.282	122.278
Volcanic rock	E062	GA - OZCHEM: see Data Availability	-28.7242	122.456
Volcanic rock	E081	GA - OZCHEM: see Data Availability	-29.2757	122.26
Volcanic rock	E124	GA - OZCHEM: see Data Availability	-29.0932	121.387
Volcanic rock	E149	GA - OZCHEM: see Data Availability	-29.2941	122.264
Volcanic rock	E163	GA - OZCHEM: see Data Availability	-27.911	121.152
Volcanic rock	E175	GA - OZCHEM: see Data Availability	-27.9054	121.166
Volcanic rock	E177	GA - OZCHEM: see Data Availability	-27.888	121.169
Volcanic rock	E259	GA - OZCHEM: see Data Availability	-28.7266	122.476
Volcanic rock	E276	GA - OZCHEM: see Data Availability	-28.7032	122.439
Volcanic rock	E282	GA - OZCHEM: see Data Availability	-28.7037	122.447
Volcanic rock	E288	GA - OZCHEM: see Data Availability	-28.6885	122.453
Volcanic rock	E292	GA - OZCHEM: see Data Availability	-28.721	122.471
Volcanic rock	E346	GA - OZCHEM: see Data Availability	-30.2026	121.734
Volcanic rock	E348	GA - OZCHEM: see Data Availability	-30.2273	121.823
Volcanic rock	E352	GA - OZCHEM: see Data Availability	-30.7742	121.826
Volcanic rock	E353	GA - OZCHEM: see Data Availability	-30.7768	121.828
Volcanic rock	E354	GA - OZCHEM: see Data Availability	-30.9602	122.065
Volcanic rock	E358	GA - OZCHEM: see Data Availability	-30.9931	121.987
Volcanic rock	E359	GA - OZCHEM: see Data Availability	-30.9966	121.983
Volcanic rock	E361	GA - OZCHEM: see Data Availability	-30.9949	121.983
Volcanic rock	E362	GA - OZCHEM: see Data Availability	-30.4098	122.701
Volcanic rock	E375	GA - OZCHEM: see Data Availability	-27.5635	122.075
Volcanic rock	114105	GSWA - WACHEM: see Data Availability	-30.646	121.881
Volcanic rock	114106	GSWA - WACHEM: see Data Availability	-30.646	121.881
Volcanic rock	114107	GSWA - WACHEM: see Data Availability	-30.646	121.881
Volcanic rock	114112	GSWA - WACHEM: see Data Availability	-30.646	121.881
Volcanic rock	114143	GSWA - WACHEM: see Data Availability	-30.9767	122.061
Volcanic rock	114144	GSWA - WACHEM: see Data Availability	-30.9767	122.061
Volcanic rock	114146	GSWA - WACHEM: see Data Availability	-30.9767	122.061
Volcanic rock	114146	GSWA - WACHEM: see Data Availability	-30.9767	122.061
Volcanic rock	114165	GSWA - WACHEM: see Data Availability	-31.0833	122.594
Volcanic rock	114167	GSWA - WACHEM: see Data Availability	-31.0833	122.594
Volcanic rock	118949	GSWA - WACHEM: see Data Availability	-27.8431	121.283
Volcanic rock	118953	GSWA - WACHEM: see Data Availability	-27.9009	121.154
Volcanic rock	142817	GSWA - WACHEM: see Data Availability	-26.4376	120.642
Volcanic rock	142821	GSWA - WACHEM: see Data Availability	-27.8916	121.272
Volcanic rock	169078	GSWA - WACHEM: see Data Availability	-29.2408	120.482
Volcanic rock	177918	GSWA - WACHEM: see Data Availability	-31.3497	122.734
Volcanic rock	177920	GSWA - WACHEM: see Data Availability	-31.5814	122.912
Volcanic rock	179028	GSWA - WACHEM: see Data Availability	-31.7079	122.5
Volcanic rock	182533	GSWA - WACHEM: see Data Availability	-27.4462	120.951
Volcanic rock	183343	GSWA - WACHEM: see Data Availability	-30.7883	121.654
Volcanic rock	203803	GSWA - WACHEM: see Data Availability	-29.0812	121.491
Volcanic rock	203807	GSWA - WACHEM: see Data Availability	-29.0818	121.492
Volcanic rock	203829	GSWA - WACHEM: see Data Availability	-29.1075	121.399
Volcanic rock	203840	GSWA - WACHEM: see Data Availability	-29.141	121.373
Volcanic rock	211026	GSWA - WACHEM: see Data Availability	-28.4436	121.053
Volcanic rock	223310	GSWA - WACHEM: see Data Availability	-26.3859	120.596
Volcanic rock	223311	GSWA - WACHEM: see Data Availability	-26.3859	120.596
Volcanic rock	223313	GSWA - WACHEM: see Data Availability	-26.3859	120.596
Volcanic rock	223314	GSWA - WACHEM: see Data Availability	-26.3859	120.596
Volcanic rock	224598	GSWA - WACHEM: see Data Availability	-26.3859	120.596
Volcanic rock	228055	GSWA - WACHEM: see Data Availability	-27.6069	120.572
Volcanic rock	228067	GSWA - WACHEM: see Data Availability	-27.6009	120.577
Volcanic rock	228077	GSWA - WACHEM: see Data Availability	-27.602	120.578
Volcanic rock	228078	GSWA - WACHEM: see Data Availability	-27.602	120.578
Volcanic rock	228080	GSWA - WACHEM: see Data Availability	-27.602	120.578
Volcanic rock	228083	GSWA - WACHEM: see Data Availability	-27.602	120.578
Volcanic rock	228084	GSWA - WACHEM: see Data Availability	-27.602	120.578
Volcanic rock	228085	GSWA - WACHEM: see Data Availability	-27.602	120.578
Volcanic rock	228086	GSWA - WACHEM: see Data Availability	-27.602	120.578
Volcanic rock	228087	GSWA - WACHEM: see Data Availability	-27.602	120.578
Volcanic rock	230013	GSWA - WACHEM: see Data Availability	-30.5866	121.121
Volcanic rock	230014	GSWA - WACHEM: see Data Availability	-30.5866	121.121
Volcanic rock	230016	GSWA - WACHEM: see Data Availability	-30.5866	121.121
Volcanic rock	230017	GSWA - WACHEM: see Data Availability	-30.5866	121.121
Volcanic rock	230018	GSWA - WACHEM: see Data Availability	-30.5866	121.121
Volcanic rock	230019	GSWA - WACHEM: see Data Availability	-30.5866	121.121
Volcanic rock	230027	GSWA - WACHEM: see Data Availability	-30.5866	121.121
Volcanic rock	230028	GSWA - WACHEM: see Data Availability	-30.5866	121.121
Volcanic rock	230029	GSWA - WACHEM: see Data Availability	-30.5866	121.121
Volcanic rock	230035	GSWA - WACHEM: see Data Availability	-30.5866	121.121
Volcanic rock	230036	GSWA - WACHEM: see Data Availability	-30.5866	121.121
Volcanic rock	230037	GSWA - WACHEM: see Data Availability	-30.5866	121.121
Volcanic rock	230038	GSWA - WACHEM: see Data Availability	-30.5866	121.121
Volcanic rock	230039	GSWA - WACHEM: see Data Availability	-30.5866	121.121
Volcanic rock	230040	GSWA - WACHEM: see Data Availability	-30.5866	121.121
Volcanic rock	230041	GSWA - WACHEM: see Data Availability	-30.5866	121.121
Volcanic rock	230042	GSWA - WACHEM: see Data Availability	-30.5866	121.121
Volcanic rock	230067	GSWA - WACHEM: see Data Availability	-30.5594	121.085
Volcanic rock	230068	GSWA - WACHEM: see Data Availability	-30.5594	121.085
Volcanic rock	230071	GSWA - WACHEM: see Data Availability	-30.5594	121.085
Volcanic rock	230072	GSWA - WACHEM: see Data Availability	-30.5594	121.085
Volcanic rock	230074	GSWA - WACHEM: see Data Availability	-30.5594	121.085
Volcanic rock	230075	GSWA - WACHEM: see Data Availability	-30.5594	121.085
Volcanic rock	230267	GSWA - WACHEM: see Data Availability	-28.3676	121.113
Volcanic rock	230268	GSWA - WACHEM: see Data Availability	-28.3676	121.113
Volcanic rock	230269	GSWA - WACHEM: see Data Availability	-28.3676	121.113
Volcanic rock	230270	GSWA - WACHEM: see Data Availability	-28.3676	121.113
Volcanic rock	230273	GSWA - WACHEM: see Data Availability	-28.3676	121.113
Volcanic rock	230275	GSWA - WACHEM: see Data Availability	-28.3676	121.113
Volcanic rock	230280	GSWA - WACHEM: see Data Availability	-28.3676	121.113
Volcanic rock	230281	GSWA - WACHEM: see Data Availability	-28.3676	121.113
Volcanic rock	230297	GSWA - WACHEM: see Data Availability	-28.3665	121.111
Volcanic rock	230298	GSWA - WACHEM: see Data Availability	-28.3665	121.111
Volcanic rock	230301	GSWA - WACHEM: see Data Availability	-28.3665	121.111
Volcanic rock	230303	GSWA - WACHEM: see Data Availability	-28.3665	121.111
Volcanic rock	230304	GSWA - WACHEM: see Data Availability	-28.3665	121.111
Volcanic rock	230419	GSWA - WACHEM: see Data Availability	-28.9263	121.353
Volcanic rock	230420	GSWA - WACHEM: see Data Availability	-28.9263	121.353
Volcanic rock	230421	GSWA - WACHEM: see Data Availability	-28.9263	121.353
Volcanic rock	230422	GSWA - WACHEM: see Data Availability	-28.9263	121.353
high-level intrusion	C10-94	Ref. 59	-27.609	120.572
high-level intrusion	C12-181	Ref. 59	-27.6042	120.578
high-level intrusion	C12-182	Ref. 59	-27.6024	120.58
high-level intrusion	C12-184	Ref. 59	-27.6054	120.578
high-level intrusion	C12-185	Ref. 59	-27.6111	120.578
high-level intrusion	E164	GA - OZCHEM: see Data Availability	-27.9151	121.147
high-level intrusion	E382	GA - OZCHEM: see Data Availability	-27.9155	122.25
high-level intrusion	106068	GSWA - WACHEM: see Data Availability	-30.8909	122.042
high-level intrusion	110717	GSWA - WACHEM: see Data Availability	-30.898	122.028
high-level intrusion	179051	GSWA - WACHEM: see Data Availability	-31.7622	122.056
high-level intrusion	182592	GSWA - WACHEM: see Data Availability	-27.3885	119.545
high-level intrusion	203826	GSWA - WACHEM: see Data Availability	-29.0925	121.388
high-level intrusion	204685	GSWA - WACHEM: see Data Availability	-31.1196	121.826
high-level intrusion	211211	GSWA - WACHEM: see Data Availability	-31.2257	121.675
high-level intrusion	223318	GSWA - WACHEM: see Data Availability	-26.3859	120.596
high-level intrusion	223320	GSWA - WACHEM: see Data Availability	-26.3859	120.596
high-level intrusion	223353	GSWA - WACHEM: see Data Availability	-30.2094	120.963
high-level intrusion	224543	GSWA - WACHEM: see Data Availability	-30.4294	121.138
high-level intrusion	224603	GSWA - WACHEM: see Data Availability	-26.3859	120.596
high-level intrusion	224611	GSWA - WACHEM: see Data Availability	-26.3859	120.596
high-level intrusion	224613	GSWA - WACHEM: see Data Availability	-26.3859	120.596
high-level intrusion	224615	GSWA - WACHEM: see Data Availability	-26.3859	120.596
high-level intrusion	224616	GSWA - WACHEM: see Data Availability	-26.3859	120.596
high-level intrusion	224630	GSWA - WACHEM: see Data Availability	-30.2457	121.003
high-level intrusion	228005	GSWA - WACHEM: see Data Availability	-31.4985	121.861
high-level intrusion	228099	GSWA - WACHEM: see Data Availability	-27.602	120.578
high-level intrusion	228100	GSWA - WACHEM: see Data Availability	-27.602	120.578
high-level intrusion	228129	GSWA - WACHEM: see Data Availability	-27.5299	120.556
high-level intrusion	228130	GSWA - WACHEM: see Data Availability	-27.5299	120.556
high-level intrusion	228131	GSWA - WACHEM: see Data Availability	-27.5299	120.556
high-level intrusion	228132	GSWA - WACHEM: see Data Availability	-27.5299	120.556
high-level intrusion	228133	GSWA - WACHEM: see Data Availability	-27.5299	120.556
high-level intrusion	228155	GSWA - WACHEM: see Data Availability	-27.4209	120.571
high-level intrusion	228204	GSWA - WACHEM: see Data Availability	-27.9776	123.859
high-level intrusion	228210	GSWA - WACHEM: see Data Availability	-27.9776	123.859
high-level intrusion	228218	GSWA - WACHEM: see Data Availability	-27.9776	123.859
high-level intrusion	228223	GSWA - WACHEM: see Data Availability	-27.9776	123.859
high-level intrusion	228227	GSWA - WACHEM: see Data Availability	-27.9776	123.859
high-level intrusion	228250	GSWA - WACHEM: see Data Availability	-27.9776	123.859
high-level intrusion	228251	GSWA - WACHEM: see Data Availability	-27.9776	123.859
high-level intrusion	228274	GSWA - WACHEM: see Data Availability	-28.4564	123.867
high-level intrusion	228287	GSWA - WACHEM: see Data Availability	-31.9885	121.89
high-level intrusion	228288	GSWA - WACHEM: see Data Availability	-31.9885	121.89
high-level intrusion	228289	GSWA - WACHEM: see Data Availability	-31.9885	121.89
high-level intrusion	228290	GSWA - WACHEM: see Data Availability	-31.9885	121.89
high-level intrusion	229852	GSWA - WACHEM: see Data Availability	-32.3053	121.618
high-level intrusion	229856	GSWA - WACHEM: see Data Availability	-32.3156	121.624
high-level intrusion	229975	GSWA - WACHEM: see Data Availability	-26.7915	121.556
high-level intrusion	230009	GSWA - WACHEM: see Data Availability	-26.8598	121.583
high-level intrusion	230073	GSWA - WACHEM: see Data Availability	-30.5594	121.085
high-level intrusion	230254	GSWA - WACHEM: see Data Availability	-31.111	121.824
high-level intrusion	230255	GSWA - WACHEM: see Data Availability	-31.111	121.824
high-level intrusion	230256	GSWA - WACHEM: see Data Availability	-31.111	121.824
high-level intrusion	230277	GSWA - WACHEM: see Data Availability	-28.3676	121.113
high-level intrusion	230397	GSWA - WACHEM: see Data Availability	-28.851	121.309
high-level intrusion	230398	GSWA - WACHEM: see Data Availability	-28.851	121.309
high-level intrusion	230445	GSWA - WACHEM: see Data Availability	-28.9263	121.353
high-level intrusion	230454	GSWA - WACHEM: see Data Availability	-28.9263	121.353
high-level intrusion	230455	GSWA - WACHEM: see Data Availability	-28.9263	121.353
high-level intrusion	230466	GSWA - WACHEM: see Data Availability	-28.9263	121.353
high-level intrusion	230469	GSWA - WACHEM: see Data Availability	-28.9263	121.353
high-level intrusion	112114	GSWA - WACHEM: see Data Availability	-29.5951	120.935
